# Supplementary material for: Duck plague virus tegument protein vp22 plays a key role in the secondary envelopment and cell-to-cell spread
Source: Vet Res. 2023 Jul 17;54:60. doi: 10.1186/s13567-023-01191-9 (PMC10351120; doi:10.1186/s13567-023-01191-9)
Supplement: Supplementary file 1 — Additional file 1. Sequences and primer pair characteristics. [file 13567_2023_1191_MOESM1_ESM.xlsx]

## Sheet: Sheet1
Additional file 1 Sequences and primer pair characteristics
Primer	Gene	Primer sequece （5'-3'）
1	BAC-CHv-ΔUL49	F:TGTGAAAGTTCTACGCTTTCTTTTGTTTT TTAACTACGAATAGGGATAACAGGGTAAT CGATTT R:TCAACACTTTCACACTCGTGATGCTTG TTTAGGTTTCAAATTCGTAGTTAAAAAAC
2	BAC-CHv-UL49R	F:TTGTTGCGTTTGGTGGTTTGTGTGAAAG TTCTACGCTTTCTTTTGTTTTTTAACTACG AAATGGCAAATAGAATAGATCGA R:TCGTGATGCTTGTTTAGGTTTCAAATT ATTGTGGTCTTCTTGAACT
3	repE	F: CATGGCGGAAACAGCGGTTATC R: ATGTATGAGAGGCGCATTGGAG
4	sopB	F: ATTCGTTAATTGCGCGCGTAGG R: GAATATTCAGGCCAGTTATGCT
5	UL39	F: GATGACGACGATAAGCTCGAGATGG CGAATTTATCCTATTG R: TTGGCAGAGGGAAAAAGATCTTTAG AGAGCGCAGCTCGTGCACA
6	UL49	F: TTGCCGTTTCCCTATTGGCTG R: CCAGTAGCCTGTCGAGTTCAT
7	duck 18S rRNA (RT-PCR)	F: TGTGCCGCTAGAGGTGAAATT R: TGGCAAATGCTTTCGCTTT
8	LORF5 (RT-PCR)	F: AACGACTGGTGGGAGTAACG R: GCAGCGGAACAAATGAAAC
9	UL55 (RT-PCR)	F: TATTCTTCTGCGGGCTCA R: CATAGACGATGCTCC
10	LORF4 (RT-PCR)	F: CGCACCCTATGCTATCGTC R: CGTTGTCGGATTACCCATTT
11	UL54 (RT-PCR)	F: TTGCTCGACCTAAGACAGGA R: TCATTAGCAGTAGTTCCGCG
12	UL53 (RT-PCR)	F: GCGGCATACCCACTGTATTT R: GCCCTATTATCGATGCCAAA
13	UL52 (RT-PCR)	F: GCGTGTTGGGGGTATGTG R: CTGCGTGAAGGAATGAGTTG
14	UL51 (RT-PCR)	F: TCTCCAGCATGTGTGGTCTAAGGC R: GGCGATGGTAGCATAGCGTTGAC
15	UL50 (RT-PCR)	F: AGTTTGCTTCTGTGTGGAGGA R: GCTGTCGGGCGTGTCTAT
16	UL49.5 (RT-PCR)	F: CGGCTACACCCTCCTCTGT R: AGGCAACTGACACGCCAAC
17	UL49 (RT-PCR)	F: TCCCTGGCTTTCAGCAATACTCC R: CGTCAAGGCTCTCGTTATTGCG
18	UL48 (RT-PCR)	F: TGCCTGTCATACGTTGTG R: AATACGCTTCCATCTTGC
19	UL47 (RT-PCR)	F: AACGGAGTTGCTTGGAGAACA R: TGGGCGATGAAACAGAGTAGG
20	UL46 (RT-PCR)	F: ACAGCAGTGGTGCAGACATC R: TAGCCTGCATCGGATCTTCT
21	UL45 (RT-PCR)	F: CATGGAGTTGGGTGTGCT R: ACGCTGTAGTCGGTATCG
22	UL44 (RT-PCR)	F: GAAGGACGGAATGGTGGAAG R: AGCGGGTAACGAGATCTAATATTGA
23	UL43 (RT-PCR)	F: GGACTGACAAGAACGGAGGT R: TCCCAAAGAAATGCCAAGAG
24	UL42 (RT-PCR)	F: CCTTCACAAAATGCCGATAC R: CAATACACAACCCTCCCTCA
25	UL41 (RT-PCR)	F: CAACTCTGGCTATTTAACC R: TTCCCTCTGGCGTTTAT
26	UL40 (RT-PCR)	F: TCATTCATCTCTTGGCACTGG R: CTGCATCTCAAGCTACCGAAC
27	UL39 (RT-PCR)	F: GAAATGAAAACGCCCCGAT R: GCAAGCTGAACAAACGCATC
28	UL38 (RT-PCR)	F: CGCCGCAGTCTTACTTTCCT R: GCAACCACGCCTCTTCTAAC
29	UL37 (RT-PCR)	F: AAGTTTGCGTCCAGTTGCTC R: CGTAGCGTTTCTGCCAATGT
30	UL36 (RT-PCR)	F: GACGGTGGTGTTGATGTGTC R: ATGTTGACGCTGCCATAGGT
31	UL35 (RT-PCR)	F: TTTGGCAGAACAGATGG R: CGTATGATGCGTGGAGA
32	UL34 (RT-PCR)	F: TGTCCAGACGGTTTCAG R: ATCGCAAGGTTGTAGGC
33	UL33 (RT-PCR)	F: CCATACCCAATGAAGACC R: TAGCCTCAAACTCCACAG
34	UL32 (RT-PCR)	F: GAGGGTTGGACAAGTGGTG R: GTAGCGGTTTCATTAGGGACT
35	UL31 (RT-PCR)	F: GTTGCTGCCCAGTATGTT R: GTCGGATGCTGCTTGTAT
36	UL30 (RT-PCR)	F: TTTCCTCCTCCTCGCTGAGTG R: CCAGAAACATACTGTGAGAGT
37	UL29 (RT-PCR)	F: AACCTGCGTTCGTCTCCAAT R: GTCTCTCTAGTCGCATCCGC
38	UL28 (RT-PCR)	F: TTAAGCTAAGCCGTGCCGAT R: TGGAGCCAGTTGTTGAAGCA
39	UL27 (RT-PCR)	F: AGCCTGTCCAACTCAAT R: TCTCCTAACATACCGTCTA
40	UL26.5 (RT-PCR)	F: ACTGGACAAGGTAACGATGAC R: CTGAGGTTGGGCGACATTC
41	UL26 (RT-PCR)	F: CGATTAAAGGCTGGCGAGGAAC R: CGGAAAGGTCACGAAACGGTAAC
42	UL25 (RT-PCR)	F: TGCCAAGACTAAATGCCAAC R: ATTCGTTCCCCACTTCTGG
43	UL24 (RT-PCR)	F: ATCCAAGAGACGAACCGATG R: CGAATAGCCGCACAATCAG
44	UL23 (RT-PCR)	F: AGTCGAAGCGCCAGAAAGAA R: GTCAATTGCTTCGCCAGGAC
45	UL22 (RT-PCR)	F: CGCATACTCGTTCTCCAATGT R: GGCTCCAACACTTCTGCTGT
46	UL21 (RT-PCR)	F: GCCCAGGAACACCAGTCT R: CAGTGCGTATTGCCGTCT
47	UL20 (RT-PCR)	F: CCCATCTCGGAAAACACAGA R: TGCGTCAAAGCCGTATGAT
48	UL19 (RT-PCR)	F: TCTATACGAAGCACAGATGGAC R: ATGCAACAGAAAGACCCAA
49	UL18 (RT-PCR)	F: CGGTGGTATTGGAGATGGA R: GTTGTATTTGGGCGGTTTGT
50	UL17 (RT-PCR)	F: GGGCAAGCAGACAAAGACAG R: TAGACAACCAGCCAGAGCAG
51	UL16 (RT-PCR)	F: ATGCCGTGTTTATTGTC R: GCGGGGTCGTTTCTACTG
52	UL15 (RT-PCR)	F: GCAGAGTGGCAAACCATACA R: TTCATTACCCGCTATCTCACC
53	UL14 (RT-PCR)	F: AATAGTGCCGTGTTCGTTGA R: CCTGGCGATAAAAACCTTCT
54	UL13 (RT-PCR)	F: GCCACCAACCCTACCAAG R: GTCGTCAGCCCATCACCA
55	UL12 (RT-PCR)	F: AGGAATGATGGGAGCGTCTA R: CATACGGGCGGTTTTATTTG
56	UL11 (RT-PCR)	F: TCCAACCGACAATGACAACT R: GAACGCCTATCTTTTCTACCG
57	UL10 (RT-PCR)	F: TGCCGCCGTTGTAGATT R: TGCCGTTGCGATGAGTA
58	UL9 (RT-PCR)	F: AAAATGCTGTATGGCGGAGA R: TATCATCTGGCTTGGGGAAG
59	UL8 (RT-PCR)	F: ATGATGTTTATGCCCCACCT R: ATACAGCCAGCACGGACAAT
60	UL7 (RT-PCR)	F: GGTGCAACATGGCTACTGAA R: AAACTTCTTCCCACCCTTGG
61	UL6 (RT-PCR)	F: TGAATGAAGATGTCGGTTCG R: GGCTGCTACTTGCCTACCAC
62	UL5 (RT-PCR)	F: GTCGGTTCCCCTACACAAAC R: AATCTCCAAATGCCTGTTCG
63	UL4 (RT-PCR)	F: GGTCGGGAACAAGACACG R: CCAGGTGAGGCTGATAATGT
64	UL3.5 (RT-PCR)	F: CCGTCTCATCCCGTCTCTAT R: CGGCAGTCCATCTTTTTGTT
65	UL3 (RT-PCR)	F: ACGCCTTCTCACCGATACC R: TCTGCGACACAACACAAACA
66	UL2 (RT-PCR)	F: GGTTTCGTTGCCTGTATGAG R: GACCCCACTTCCGATTGTAG
67	UL1 (RT-PCR)	F: ACCAAAGAGCACGGAGTTGT R: CAGAAATCGCAAGGTTAGGG
68	LORF3 (RT-PCR)	F: GGAGAAGACGCTCACCAGTT R: GCCTAATGCGGTTCGGTAT
69	LORF2 (RT-PCR)	F: ACGAGGGCGTAAATGTGATG R: TGCGAACAGAGCAGAGATTC
70	SORF3 (RT-PCR)	F: GCGAAGCCATAAGCAAGAGA R: ATCAGTCCAGGTCCAACGAG
71	US1 (RT-PCR)	F: CGTAGCGTCACATCAAGCAG R: GCGTTTGGTCCCTATAACCTC
72	US2 (RT-PCR)	F: AGACGGTTCCGAAAGTACAG R: TCGGCAGCACCAATAATCC
73	US3 (RT-PCR)	F: GCACGGAAGAGGAATAATACACC R: CGTTCCAACCCACCCATAGTC
74	US4 (RT-PCR)	F: TCGCGCCTATTTCCAGTGTT R: ATAGCCGCCACAGGTCCATA
75	US5 (RT-PCR)	F: AATGTCATGTCGCAACGCTAGATA R: TGTCCGCCACAGTCTGATTGATA
76	US6 (RT-PCR)	F: AGGGGTCTGCAACGTATGTC R: GTCCCCAAAAACCTGTCGTA
77	US7 (RT-PCR)	F: TCGACCATGAAGCCTGTGAC R: AGGAGAGCACATCAACACGA
78	US8 (RT-PCR)	F: CGCAATTGCTGAAGATACGA R: ACGCCGGGTAATGAATTGTA
79	US10 (RT-PCR)	F: ATTCCATCCAGTTGCTCCCG R: ATCTATTGTATCGGGCGGCG
80	ICP4(RT-PCR)	F: CGTTCGCTCAGCTATACCCT R: GGTCCGCTTATACTGAGTCCA
81	Taqman probe to DPV UL30	CGCTTGTACCCAGGG
